# Supplementary material for: Genome-Wide Association Study Identifies Loci and Candidate Genes for Body Composition and Meat Quality Traits in Beijing-You Chickens
Source: PLoS One. 2013 Apr 18;8(4):e61172. doi: 10.1371/journal.pone.0061172 (PMC3630158; doi:10.1371/journal.pone.0061172)
Supplement: Table S1 — Information for all significant SNPs related to body composition and meat quality traits. (XLSX) [file pone.0061172.s002.xlsx]

## Sheet: Sheet1
Table S1. Information for all significant SNPs related to body composition and meat quality traits.
Trait (Abbr.)	Full Name	Chromosome	SNP	Position	Alleles	MAF	R2	P_value (MLM)	P_value_Bonferroni (MLM)	P_value (GLM)	P_value_Bonferroni (GLM)	Nearest Gene
CW	Carcass weight	4	Gga_rs15619099	78475066	A/G	0.2924	0.037124	2.2783e-06	0.0439347	3.27293e-06	0.0648827	LCORL U 236Kb
CW	Carcass weight	4	GGaluGA265949	78476680	G/A	0.2935	0.0371893	2.06166e-06	0.039757	2.86551e-06	0.0568058	LCORL U 234kb
CW	Carcass weight	4	Gga_rs16436561	78993342	A/G	0.424	0.0413826	4.85333e-07	0.00935916	6.24035e-07	0.0123709	QDPR D 103kb;LDB2 U 108kb
CW	Carcass weight	1	GGaluGA051980	161061660	G/A	0.4883	0.0280876	4.85868e-05	0.936948	8.6003e-05	1.70492	within DACH1
CW	Carcass weight	1	Gga_rs13964189	161126313	A/G	0.3992	0.0339437	6.34117e-06	0.122283	1.044e-05	0.206963	within DACH1
CW	Carcass weight	4	Gga_rs14707179	78899898	A/C	0.288	0.0286586	3.98173e-05	0.767838	5.57462e-05	1.10511	LAP3 D 19kb
CW	Carcass weight	4	Gga_rs15619411	79191496	A/G	0.1982	0.0304832	2.1093e-05	0.406757	3.24525e-05	0.643338	within LDB2
CW	Carcass weight	4	Gga_rs14491543	79484730	G/A	0.1436	0.0293777	3.09931e-05	0.59767	4.6596e-05	0.923719	65kb D TAPT1 D 65kb
CW	Carcass weight	4	Gga_rs14491627	79531679	G/A	0.1443	0.0281286	4.78976e-05	0.923656	7.20477e-05	1.42827	TAPT1 U 112kb
CW	Carcass weight	7	Gga_rs14627660	33957148	G/A	0.2251	0.0319342	1.27367e-05	0.245615	1.90446e-05	0.377539	ARHGAP15 U 373KB
EW	Eviscerated weight	4	Gga_rs16436561	78993342	A/G	0.424	0.0388568	1.20766e-06	0.0232884	1.32236e-07	0.00262144	QDPR D 103kb;LDB2 U 108kb
EW	Eviscerated weight	1	Gga_rs13964189	161126313	A/G	0.3992	0.0322468	1.18241e-05	0.228016	1.05599e-06	0.0209339	within DACH1
EW	Eviscerated weight	4	Gga_rs15619099	78475066	A/G	0.2924	0.0329116	9.91812e-06	0.191261	1.34407e-06	0.0266448	LCORL U 236kb
EW	Eviscerated weight	4	GGaluGA265949	78476680	G/A	0.2935	0.0328345	9.64756e-06	0.186044	1.15632e-06	0.0229229	LCORL U 237kb
EW	Eviscerated weight	4	Gga_rs14707179	78899898	A/C	0.288	0.0288741	3.80888e-05	0.734504	3.96745e-06	0.0786507	LAP3 19Kb
EW	Eviscerated weight	4	Gga_rs15619411	79191496	A/G	0.1982	0.0331189	8.7433e-06	0.168606	7.63764e-08	0.00151409	within LDB2
EW	Eviscerated weight	4	Gga_rs14491543	79484730	G/A	0.1436	0.0283861	4.51272e-05	0.870232	1.11402e-05	0.220843	TAPT1 D 65kb
EW	Eviscerated weight	7	Gga_rs14611966	19419046	G/A	0.288	0.0316097	1.47438e-05	0.284319	1.90679e-07	0.00378001	DYNC1I2 D 6kb
EW	Eviscerated weight	19	Gga_rs15043317	211349	A/G	0.02624	0.0237874	4.16099e-05	0.802406	4.10074e-05	0.812931	CDD D 27kb
DP	Dressed percentage	4	Gga_rs14487406	70644714	A/G	0.242	0.0320127	3.18319e-05	0.613846	6.25998e-06	0.124098	UCHL1 D 92kb
DP	Dressed percentage	4	Gga_rs15613971	70769617	A/C	0.2921	0.0340259	1.67381e-05	0.322777	2.16102e-06	0.0428401	CHRNA9 U 102kb
DP	Dressed percentage	17	Gga_rs14104932	919605	G/A	0.4758	0.0335728	1.94355e-05	0.374794	1.70708e-05	0.338411	FBXW5 D 8KB
BrW	Breast muscle weight	3	GGaluGA224777	62085586	G/A	0.1768	0.0400966	7.5931e-07	0.0146425	7.62849e-09	0.000151227	TRMT11 U 50kb
BrW	Breast muscle weight	3	GGaluGA224820	62206992	G/A	0.3968	0.0368259	2.50375e-06	0.0482824	6.68106e-08	0.00132445	within NCOA7
BrW	Breast muscle weight	3	Gga_rs14735513	62636566	G/A	0.3575	0.062013	4.39711e-10	8.4794e-06	6.67408e-15	1.32307e-10	51kb D TPD52L1
BrW	Breast muscle weight	3	Gga_rs16286357	63552711	G/A	0.2773	0.0985755	2.36647e-15	4.56349e-11	1.70174e-20	3.37354e-16	290kb U FABP7;TRMT11 U 370kb
BrW	Breast muscle weight	3	Gga_rs14366273	63744854	A/G	0.4109	0.0481761	4.74457e-08	0.000914942	2.48398e-10	4.92424e-06	FABP7 U 98kb
BrW	Breast muscle weight	3	GGaluGA225255	64382440	A/C	0.4033	0.0480647	4.92863e-08	0.000950437	2.59957e-14	5.15339e-10	GJA1 U 27 kb
BrW	Breast muscle weight	3	Gga_rs16287013	64403287	G/A	0.4033	0.0480647	4.92863e-08	0.000950437	2.59957e-14	5.15339e-10	GJA1 U 6kb
BrW	Breast muscle weight	3	Gga_rs14366866	64788921	A/G	0.2633	0.0807051	9.77574e-13	1.88515e-08	3.47944e-18	6.89764e-14	GJA1 D 371kb
BrW	Breast muscle weight	3	Gga_rs14366948	64891040	G/A	0.393	0.0409121	5.73379e-07	0.011057	9.12304e-12	1.80855e-07	GJA1 D 473kb
BrW	Breast muscle weight	3	Gga_rs16287534	64938719	A/G	0.334	0.0601332	8.16189e-10	1.57394e-05	2.66207e-14	5.27729e-10	ASF1A U 498kb
BrW	Breast muscle weight	3	GGaluGA225384	65001206	A/G	0.3847	0.0460161	9.93591e-08	0.00191604	2.90996e-12	5.76871e-08	ASF1A U 436kb
BrW	Breast muscle weight	3	Gga_rs14369404	67826596	A/G	0.3764	0.0370249	2.41008e-06	0.046476	2.01071e-07	0.00398603	LOC396473 D 307kb
BrW	Breast muscle weight	1	Gga_rs13904266	95159165	G/A	0.04213	0.0284468	4.3007e-05	0.829346	0.000250777	4.9714	ZFP92 U 62kb
BrW	Breast muscle weight	3	GGaluGA224327	59817231	A/G	0.2907	0.0294945	2.98574e-05	0.57577	1.62142e-06	0.032143	gene desert
BrW	Breast muscle weight	3	Gga_rs14365357	61828480	A/G	0.2109	0.0362738	2.84337e-06	0.0548316	4.1833e-08	0.000829298	TRMT11 U 307kb
BrW	Breast muscle weight	3	Gga_rs15367914	62189978	G/A	0.4025	0.0325065	1.05785e-05	0.203995	9.78129e-07	0.0193904	within NCOA7
BrW	Breast muscle weight	3	GGaluGA224956	62693188	G/A	0.4924	0.03315	8.46308e-06	0.163202	6.81013e-08	0.00135004	TPD52L1 D 108kb
BrW	Breast muscle weight	3	GGaluGA224987	62817611	G/A	0.4876	0.0304703	2.16012e-05	0.416557	1.56164e-08	0.000309579	TPD52L1 D 232kb
BrW	Breast muscle weight	3	Gga_rs16286470	63784515	G/A	0.4516	0.0346432	5.08621e-06	0.0980825	8.94458e-10	1.77317e-05	FABP7 U 58 kb
BrW	Breast muscle weight	3	GGaluGA226040	66996816	A/G	0.3243	0.0286896	3.98457e-05	0.768385	1.16052e-09	2.30062e-05	HDAC2 U 449kb
BrW	Breast muscle weight	3	Gga_rs13690373	68570699	G/A	0.4296	0.0321512	1.18553e-05	0.228618	2.83294e-08	0.000561602	FYN U 38kb
BrP	Percentage of breast muscle	3	GGaluGA224327	59817231	A/G	0.2907	0.0386941	1.36745e-06	0.02637	8.28176e-08	0.00164178	gene desert
BrP	Percentage of breast muscle	3	GGaluGA224777	62085586	G/A	0.1768	0.04027	7.97563e-07	0.0153802	5.31814e-09	0.000105427	TRMT11 U 50kb
BrP	Percentage of breast muscle	3	Gga_rs14735513	62636566	G/A	0.3575	0.0794787	1.54434e-12	2.97811e-08	8.85067e-16	1.75456e-11	TPD52L1 D 51kb
BrP	Percentage of breast muscle	3	GGaluGA224956	62693188	G/A	0.4924	0.0461459	1.07684e-07	0.00207657	3.58522e-10	7.10735e-06	TPD52L1 D 108kb
BrP	Percentage of breast muscle	3	Gga_rs16286357	63552711	G/A	0.2773	0.121469	1.9814e-18	3.82094e-14	5.05905e-23	1.00291e-18	FABP7 U 290kb
BrP	Percentage of breast muscle	3	Gga_rs14366273	63744854	A/G	0.4109	0.0604406	8.62664e-10	1.66356e-05	4.55911e-12	9.03798e-08	FABP7 U 98kb
BrP	Percentage of breast muscle	3	Gga_rs16286470	63784515	G/A	0.4516	0.0417302	4.84909e-07	0.00935098	3.62446e-10	7.18514e-06	FABP7 U 58 kb
BrP	Percentage of breast muscle	3	GGaluGA225255	64382440	A/C	0.4033	0.0616204	5.80925e-10	1.12025e-05	3.82613e-14	7.58492e-10	GJA1 U 27 kb
BrP	Percentage of breast muscle	3	Gga_rs16287013	64403287	G/A	0.4033	0.0616204	5.80925e-10	1.12025e-05	3.82613e-14	7.58492e-10	U GJA1 U kb
BrP	Percentage of breast muscle	3	Gga_rs14366866	64788921	A/G	0.2633	0.0987889	6.12382e-15	1.18092e-10	7.39663e-20	1.46631e-15	GJA1 D 371kb
BrP	Percentage of breast muscle	3	Gga_rs14366948	64891040	G/A	0.393	0.0389817	1.23926e-06	0.0238979	5.3663e-10	1.06381e-05	GJA1 D 473 kb
BrP	Percentage of breast muscle	3	Gga_rs16287534	64938719	A/G	0.334	0.0568116	3.01339e-09	5.81102e-05	5.59388e-12	1.10893e-07	ASF1A U 498kb
BrP	Percentage of breast muscle	3	GGaluGA225384	65001206	A/G	0.3847	0.0409418	6.3395e-07	0.0122251	1.58227e-09	3.1367e-05	ASF1A U 436 kb
BrP	Percentage of breast muscle	3	GGaluGA224987	62817611	G/A	0.4876	0.0361339	3.29252e-06	0.063493	1.27196e-07	0.00252152	TPD52L1 D 232 kb
BrP	Percentage of breast muscle	3	Gga_rs14365946	62858153	C/A	0.4813	0.0360802	3.35633e-06	0.0647235	3.608e-07	0.0071525	TPD52L1 D 273kb
ThW	Thigh muscle weight	11	Gga_rs14017512	909864	A/G	0.23	0.0412746	5.27161e-07	0.0101658	6.02936e-08	0.00119526	NUTF2 D 8 kb
ThW	Thigh muscle weight	3	Gga_rs14402759	102055329	A/G	0.1245	0.0318356	1.40026e-05	0.270025	2.24901e-06	0.0445844	MYCN U 59 kb
ThW	Thigh muscle weight	12	GGaluGA086699	13524309	A/G	0.2795	0.0309414	1.9249e-05	0.371198	2.58998e-05	0.513438	PTPRG D 145kb
ThW	Thigh muscle weight	16	Gga_rs15788030	138076	A/G	0.09876	0.0285162	4.31917e-05	0.832909	8.76022e-06	0.173663	within TRIM39
ThP	Percentage of thigh muscle	11	Gga_rs14017512	909864	A/G	0.23	0.0312816	1.69461e-05	0.326789	1.08933e-05	0.215948	NUTF2 D 8kb
ThP	Percentage of thigh muscle	15	GGaluGA108614	6871802	A/G	0.09669	0.0295684	3.06599e-05	0.591245	5.79662e-07	0.0114912	FOXN4 D 2kb
AbFW	Weight of abdominal fat	23	Gga_rs16186066	519991	A/G	0.1506	0.0367184	1.08566e-05	0.209359	1.28966e-07	0.00255662	PUM1 D 11kb
AbFW	Weight of abdominal fat	23	GGaluGA187223	525122	G/A	0.1512	0.0370197	9.90133e-06	0.190937	1.18416e-07	0.00234747	SNRNP40 U 14kb
AbFP	Percentage of abdominal fat	2	Gga_rs14228798	106553422	G/A	0.3156	0.0324384	4.02905e-05	0.776962	9.99238e-07	0.0198089	MIR1597 U 393kb
AbFP	Percentage of abdominal fat	17	Gga_rs15030858	6149544	A/G	0.02486	0.0302167	1.40767e-05	0.271455	3.0509e-06	0.060481	ASB6 U 51 kb
DMBr	Dry matter content in breast	2	GGaluGA169253	137046977	A/C	0.07182	0.0336771	3.69225e-05	0.711902	1.53087e-05	0.303479	within ANGPT1
DMBr	Dry matter content in breast	2	GGaluGA169274	137165373	A/G	0.07182	0.0336771	3.69225e-05	0.711902	1.53087e-05	0.303479	ANGPT1 D 33.2kb
DMBr	Dry matter content in breast	2	Gga_rs16137527	136845425	C/A	0.07202	0.0330557	4.47303e-05	0.862446	1.93975e-05	0.384536	ANGPT1 U 96.9kb
DMBr	Dry matter content in breast	27	Gga_rs16205470	1822879	A/G	0.02901	0.0446215	1.43848e-06	0.0277354	8.92461e-07	0.0176921	FTSJ3 D 215.7kb
DMBr	Dry matter content in breast	27	Gga_rs15238188	1784703	G/A	0.08287	0.0380778	9.9724e-06	0.192278	5.78424e-06	0.114667	FTSJ3 D 177.5kb
IMFBr	Intramuscular fat in breast	2	Gga_rs14173354	43728839	G/A	0.2804	0.0290733	4.80396e-05	0.926252	1.67018e-05	0.331097	CCK U 120.9kb
IMFBr	Intramuscular fat in breast	5	Gga_rs16470339	15951489	A/C	0.4772	0.0304863	2.98443e-05	0.575428	3.99631e-05	0.792229	TOLLIP D 159.7kb
DMTh	Dry matter content in thigh	1	Gga_rs15447898	146173970	A/G	0.3267	0.0304674	2.63593e-05	0.508233	1.44246e-05	0.285954	gene desert
DMTh	Dry matter content in thigh	1	Gga_rs14897593	146262528	C/A	0.3267	0.0304674	2.63593e-05	0.508233	1.44246e-05	0.285954	gene desert
DMTh	Dry matter content in thigh	1	Gga_rs13711523	146304286	C/A	0.3267	0.0304674	2.63593e-05	0.508233	1.44246e-05	0.285954	gene desert
DMTh	Dry matter content in thigh	1	Gga_rs13949933	146286933	A/G	0.3262	0.0295607	3.68573e-05	0.710646	2.05799e-05	0.407975	gene desert
DMTh	Dry matter content in thigh	2	Gga_rs16070025	95730386	C/A	0.1837	0.0333207	9.9787e-06	0.192399	4.47488e-06	0.0887101	SOCS6 U 208.4kb
DMTh	Dry matter content in thigh	8	GGaluGA329954	22682464	A/G	0.2756	0.0313514	1.95029e-05	0.376036	2.46419e-05	0.488501	CMPK1 D 8.5kb
pHu	Ultimate pH	2	GGaluGA155419	83950900	G/A	0.06492	0.0351498	4.91973e-06	0.0975287	6.29854e-06	0.124862	gene desert
pHu	Ultimate pH	2	GGaluGA155426	83978295	A/G	0.06492	0.0351498	4.91973e-06	0.0975287	6.29854e-06	0.124862	gene desert
pHu	Ultimate pH	2	Gga_rs15121036	84947884	G/A	0.06537	0.0339228	7.98036e-06	0.158203	9.9592e-06	0.197431	gene desert
pHu	Ultimate pH	2	Gga_rs16050844	86015253	A/G	0.05318	0.0331341	9.80409e-06	0.194356	9.31997e-06	0.184759	GALNT1 U 66.6kb
pHu	Ultimate pH	4	Gga_rs15483905	6275672	G/A	0.06699	0.0329523	1.04342e-05	0.206847	8.45735e-06	0.167659	DIAPH1 D 286.3kb
pHu	Ultimate pH	2	Gga_rs15121008	84587977	A/G	0.06146	0.0321357	1.38024e-05	0.273619	1.47539e-05	0.292482	gene desert
pHu	Ultimate pH	2	Gga_rs15121015	84712690	A/G	0.06146	0.0321357	1.38024e-05	0.273619	1.47539e-05	0.292482	gene desert
pHu	Ultimate pH	2	Gga_rs15121029	84862485	G/A	0.06146	0.0321357	1.38024e-05	0.273619	1.47539e-05	0.292482	gene desert
pHu	Ultimate pH	2	Gga_rs15121102	85115430	A/G	0.06146	0.0321357	1.38024e-05	0.273619	1.47539e-05	0.292482	gene desert
pHu	Ultimate pH	7	Gga_rs14603569	5742651	A/G	0.06906	0.029393	3.53817e-05	0.701408	2.43784e-05	0.483277	SPP2 D 143.9kb
pHu	Ultimate pH	4	Gga_rs14422922	5263499	A/G	0.0657	0.0284578	4.88928e-05	0.969251	4.44547e-05	0.881271	within PCDH19
Note: The frist allele has minor allele frequency (MAF); R2, phenotypic variance explained by the SNPs; P_value_Bonferroni was established from the estimated number of independent SNP markers and LD blocks; GLM, general linear or simple model and MLM, compressed mixed linear models; D means downstream and U means upstream.
